# Supplementary material for: Transcriptome Mining Provides Insights into Cell Wall Metabolism and Fiber Lignification in Agave tequilana Weber
Source: Plants (Basel). 2022 Jun 2;11(11):1496. doi: 10.3390/plants11111496 (PMC9182668; doi:10.3390/plants11111496)
Supplement: Supplementary file 1 [file plants-11-01496-s001.zip]

Archive with 1 entries (1 files):
- plants-1726383-supplementary.pdf
